# Supplementary material for: Spontaneously directed loop extrusion in SMC complexes emerges from broken detailed balance and anisotropic DNA search
Source: Nucleic Acids Res. 2025 Aug 1;53(14):gkaf725. doi: 10.1093/nar/gkaf725 (PMC12313344; doi:10.1093/nar/gkaf725)
Supplement: gkaf725_Supplemental_Files [file gkaf725_supplemental_files.zip]

Archive with 2 entries (2 files):
- NAR_versions SMC article_supple_v3.pdf
- Supplementary video 0619x4.mp4
